# Supplementary material for: New Genotypes and Genomic Regions for Resistance to Wheat Blast in South Asian Germplasm
Source: Plants (Basel). 2021 Dec 8;10(12):2693. doi: 10.3390/plants10122693 (PMC8708018; doi:10.3390/plants10122693)
Supplement: Supplementary file 1 [file plants-10-02693-s001.zip › plants-1455551-supplementary/Supplementary tables.xlsx]

## Sheet: Table S1
Table S1. Analysis of variance and heritability estimates of WB
Centre	SV	df	MS	F	P value	Heritability
Okinawa	Genotype	185	2915.86	11.13	<.0001	0.79
	Year	1	115400	440.38	<.0001
	Sowing (Year)	1	5146.43	19.64	<.0001
	Genotype x Year	185	521.255	1.99	<.0001
	Genotype x Sowing	184	359.796	1.37	0.0172
	Error	176	262.045
Quirusillas	Genotype	186	2888.6	4.15	<.0001	0.76
	Year	1	10560.6	15.19	0.0001
	Sowing (Year)	1	1958.23	2.82	0.0951
	Genotype x year	180	680.244	0.98	0.5577
	Genotype x Sowing	186	517.595	0.74	0.9751
	Error	168	695.212
Jashore	Genotype	186	1378.21	1.71	0.0001	0.41
	Sowing	1	4468.53	5.53	0.0197
	Error	186	807.826

## Sheet: Tabsle S2
Table S2. Statistical parameters for WB in each envrionments and grand mean
Centres	N	Mean	Variance	Stand Dev.	Stand. Error	Range	Minimum	Maximum	Skewness	Kurtosis
Oki19a	186	63.344	1275.25	35.711	2.618	99.47	0	99.47	0.791	-0.869
Oki19b	181	60.585	1183.08	34.396	2.557	99.41	0	99.41	0.792	-0.844
Oki20a	184	32.446	766.877	27.693	2.042	95.51	0	95.51	0.516	-0.857
Oki20b	183	40.295	882.953	29.715	2.197	98.77	0	98.77	0.029	-1.213
Quir19a	175	42.33	1064.84	32.632	2.467	97.88	0	97.88	0.139	-1.272
Quir19b	183	58	1458.61	38.192	2.823	99.39	0	99.39	0.478	-1.371
Quir20a	184	30.346	1039.4	32.24	2.377	98.4	0	98.4	0.962	-0.383
Quir20b	182	53.603	1326.28	36.418	2.699	99.41	0	99.41	0.368	-1.378
Jash19a	187	39.228	1116.17	33.409	2.443	99.42	0	99.42	0.493	-1.052
Jash19b	187	46.141	1058.18	32.53	2.379	98.4	0	98.4	0.165	-1.148
Grand mean	187	46.86	602.89	24.554	1.796	9.77	0	9.77	0.76	-0.641

## Sheet: Table S3
Table S3. WB index of genotypes in different environment and grand mean
Line no.	Ent	Pedigree	Oki19a	Oki19b	Oki20a	Oki20b	Quir19a	Quir19b	Quir20a	Quir20b	Jash19a	Jash19b	Grand mean
bang_64	64	BAW 1129/BIJOY	97.4	NA	34.69	92.36	92.78	95.88	24.72	99.39	2.78	24.31	62.7011
bang_80	80	GOURAB/FANG60//BAW 1037	98.7	95.16	36.42	45.91	27.91	85.33	89.94	100	54.31	25	65.868
bang_86	86	CHIPAK	0	0	0	0	0	0	0	0	0	0	0
bang_88	88	CAL/NH//H567.71/3/SERI/4/CAL/NH//H567.71/5/2*KAUZ/6/WH576/7/WH 542/8/WAXWING/9/ATTILA*2/PBW65//PIHA/3/ATTILA/2*PASTOR/10/UP2338*2/KKTS*2//YANAC	0	0	0	0	NA	0	0	0	0	0	0
bang_93	93	NAVJ07/4/68.111/RGB-U//WARD/3/AE.SQUARROSA (501)	71.98	84.12	37.97	33.7	25.52	39.79	44.39	62.89	40.56	20	46.092
bang_1	1	BAW-1208	93.72	93.63	30.41	63.74	76.22	100	21.39	79.01	16.22	28.29	60.263
bang_2	2	BAW-1243	52.29	86.34	22.82	91.19	85.44	97.53	4.29	65.73	34.59	95.08	63.53
bang_3	3	BAW-1254	92.35	84.3	45.4	51.57	91.43	100	8.72	93.59	3.16	58.33	62.885
bang_4	4	BAW-1272	48.39	31.32	0	13.68	0	14.84	0	0	0	24.81	13.304
bang_5	5	BAW-1280	3.26	0	0	2.4	0	0	0	0	0	0	0.566
bang_6	6	BAW-1286	59.5	81.9	15.38	46.67	64.04	54.49	4.62	48.52	0	20	39.512
bang_7	7	BAW-1147	87.13	75.14	50.31	60.32	93.01	93.33	35.8	89.74	5.91	89.53	68.022
bang_8	8	BAW-1300	0	0	0	0	0	3.74	0	0	10	0	1.374
bang_9	9	BAW-1290	51.88	52.38	12.23	57.53	33.33	35.56	15.33	39.31	24	100	42.155
bang_10	10	BAW-1293	67.33	79.04	4.73	62.34	46.47	34.16	13.22	99.4	25.47	90	52.216
bang_11	11	BAW-1295	16.79	93.55	26.95	41.22	91.67	100	3.33	44.93	55.66	100	57.41
bang_12	12	BAW-1296	55.63	62.67	10.6	25.16	52.98	71.63	1.29	71.81	50.69	90	49.246
bang_13	13	BAW-1297	78.23	72.34	15.44	69.34	49.29	72.52	16.78	91.3	52.34	90	60.758
bang_14	14	BAW-1299	34.84	69.57	20.69	71.81	49.7	75.29	4.76	91.82	50	87.17	55.565
bang_15	15	BAW-1303	50.34	38.07	28.1	56.6	12.14	53.59	7.43	54.88	3.5	80	38.465
bang_16	16	BAW-1304	31.25	71.26	20.81	69.74	92.21	97.35	6.83	64.43	50	80	58.388
bang_17	17	BAW-1316	32.65	61.84	27.63	37.5	20.48	55	2.52	79.08	43.53	70	43.023
bang_19	19	BAW-1318	57.96	63.35	12.66	71.43	12.57	14.29	16.47	73.46	6.5	60	38.869
bang_20	20	PRODIP/BAW 972	76.47	68	75.16	89.26	56.42	88.27	11.63	99.41	70	60	69.462
bang_21	21	BL3063/BARI GOM 27	18.84	90.91	14.93	42.64	40	58.82	7.14	96.03	7.78	50	42.709
bang_22	22	BAW 65//BAW 968/SHTB	57.5	47.62	14.74	35.03	64.37	3.43	0	31.06	0	80	33.375
bang_23	23	BL3503/3/OASIS/3*ANGRA//708E	76.51	84.92	18.01	74.03	76.1	100	19.57	73.13	22.22	70	61.449
bang_24	24	BL3503/3/OASIS/3*ANGRA//708E	73.21	93.25	14.11	85.53	97.88	95.65	16.95	85.23	41.9	52.31	65.602
bang_25	25	BL3503/3/OASIS/3*ANGRA//708E	86.75	73.17	9.76	51.98	93.33	92.12	34.05	67.97	33.5	70	61.263
bang_26	26	SUFI/PRODIP//BAW 972	11.9	49.64	36.55	62.89	83.44	100	18.71	97.16	100	100	66.029
bang_27	27	BL3503/6/CS/TH.SC//3*PVN/3/MIRLO/BUC/4/MILAN/5/TILHI	0	0	0	0	0	0	0	0	0	48.11	4.811
bang_28	28	BIJOY/GAA	88.16	95.48	56.25	84.52	53.61	100	44.89	71.34	93.78	80	76.803
bang_29	29	BIJOY/GAA	89.02	96.34	29.52	66.86	27.91	100	61.31	93.67	77.61	40	68.224
bang_30	30	BIJOY//GOURAB/FANG60	81.33	86.99	42.36	69.81	66.05	95.27	32.1	89.44	10	40	61.335
bang_31	31	PRODIP/FRANCOLIN #1	54.17	61.08	16.17	40	47.37	80	10.47	58.39	0	43.75	41.14
bang_32	32	PRODIP/FRANCOLIN #1	88.76	55.62	32.92	56.21	72.84	91.76	45.74	61.82	34.69	60	60.036
bang_33	33	PRODIP/BAW 1059	72.09	67.26	73.91	77.78	65.43	85.23	7.39	71.34	10	100	63.043
bang_34	34	PRODIP/BAW 1059	84.3	90.59	11.38	64.5	63.3	81.76	28.39	97.6	10.26	70	60.208
bang_35	35	BAW 1027/BAW 1059/3/OASIS/3*ANGRA//708E	60	60.34	16.77	37.8	29.78	80.43	21.47	42.38	6.84	100	45.581
bang_36	36	BAJ #1/CIRO16	0	NA	0	0	0	0	0	0	10	0	1.11111
bang_37	37	ATTILA*2/HUITES//FINSI/3/ATTILA*2/PBW65/4/TRCH/SRTU//KACHU	0	0	0	0	0	0	0	0	0	40	4
bang_38	38	SOURAV/4/PFAU/SERI.1B//AMAD/3/WAXWING	38.36	84.44	20	87.22	94.83	96.15	23.56	93.79	86.04	100	72.439
bang_39	39	SOURAV/4/PFAU/SERI.1B//AMAD/3/WAXWING	60.37	84.91	26.44	51.19	40.24	86.84	20.86	100	40.5	60	57.135
bang_40	40	SOURAV/4/PFAU/SERI.1B//AMAD/3/WAXWING	44.25	70	11.76	72.5	64.46	64.37	13.41	99.38	48.02	76.16	56.431
bang_41	41	SOURAV/4/PFAU/SERI.1B//AMAD/3/WAXWING	67.86	62.21	14.19	46.41	76.61	78.21	9.09	97.32	33.82	100	58.572
bang_42	42	SOURAV/3/HUW234+LR34/PRINIA//KRONSTAD F2004	86.62	80.83	34.81	35.43	34.34	62.11	35.03	81.76	42.35	57.74	55.102
bang_43	43	SOURAV/3/HUW234+LR34/PRINIA//KRONSTAD F2004	68.1	57.42	19.11	56.1	41.52	86.84	5.88	66.26	37.37	39.47	47.807
bang_44	44	SOURAV/3/HUW234+LR34/PRINIA//KRONSTAD F2004	86.62	42.08	26.25	85.64	52.3	87.15	67.44	83.13	51.21	53.85	63.567
bang_45	45	SOURAV/3/HUW234+LR34/PRINIA//KRONSTAD F2004	73.91	71.89	14.29	67.59	73.29	92.14	4.85	96.91	30	62.5	58.737
bang_46	46	SOURAV/3/HUW234+LR34/PRINIA//KRONSTAD F2004	69.23	84.24	26.97	63.47	75.57	92.68	64.07	90.8	10	80	65.703
bang_47	47	SOURAV/3/HUW234+LR34/PRINIA//KRONSTAD F2004	61.04	77.63	21.34	76.35	65.54	92.9	10.47	61.45	40	70	57.672
bang_48	48	SOURAV/3/HUW234+LR34/PRINIA//KRONSTAD F2004	72.15	63.8	20.51	42.86	76.84	93.87	24.85	76.36	6.84	78.9	55.698
bang_49	49	SOURAV/3/HUW234+LR34/PRINIA//KRONSTAD F2004	48.39	78	15.07	41.29	92.31	91.19	8.33	95.24	16.73	97.85	58.44
bang_50	50	GOURAB/3/HUW234+LR34/PRINIA//KRONSTAD F2004	70.39	45.51	12.5	45.32	38.32	51.66	43.4	76.4	13.68	98.4	49.558
bang_51	51	CHIR7/ANB//CHIR1	85	100	75.78	82.33	40.72	94.82	96.69	27.5	50	76.86	72.97
bang_52	52	CHIR7/ANB//CHIR1	NA	NA	NA	NA	NA	0	100	88.03	96.81	100	76.968
bang_53	53	CHIR7/ANB//CHIR1	90.17	94.15	68.55	53.98	41.85	49.47	100	100	16.92	70	68.509
bang_54	54	CHIR7/ANB//CHIR1	97.22	94.31	57.4	NA	NA	NA	89.91	74.11	80	53.28	78.0329
bang_55	55	CHIR7/ANB//CHIR1	100	77.04	78.26	69.02	NA	NA	100	96.24	70	80	83.82
bang_56	56	BIJOY/SHA3/4/SERI//SHA4/LIRA/3/CHIR1	100	89.71	65.85	98.77	95.48	85.71	67.05	100	32.53	100	83.51
bang_57	57	BIJOY/SHA3/4/SERI//SHA4/LIRA/3/CHIR1	97.08	100	95.51	NA	42.39	52.17	97.89	95.35	96.65	45.36	80.2667
bang_58	58	BIJOY/3/EMB16/CBRD//CBRD	72	89.25	10.49	41.51	76.47	99.39	11.98	82.91	10	50	54.4
bang_59	59	BIJOY*2/BAW 996	78.31	93.22	39.74	48.47	94.89	84.07	7.83	85	30	67.69	62.922
bang_60	60	BIJOY*2/BAW 996	98.46	94.86	81.75	67.68	60.51	92.36	13.38	41.94	10	47.14	60.808
bang_61	61	BIJOY*2/BAW 996	56.59	51.52	86.59	71.67	44.16	92.35	74.51	71.28	0	100	64.867
bang_62	62	BARI GOM 26/BAW 1035	94	90.36	86.9	58.47	54.08	48.44	84.29	88.76	63.88	100	76.918
bang_63	63	BARI GOM 26/BAW 1035	96.05	NA	25	64.1	89.53	100	12.22	95.29	8.95	40	59.0156
bang_65	65	PRODIP/4/PFAU/SERI.1B//AMAD/3/WAXWING	90.56	NA	87.58	NA	46.06	100	98.4	100	10	68.93	75.1912
bang_66	66	PRODIP/4/PFAU/SERI.1B//AMAD/3/WAXWING	97.53	93.46	85.98	61.67	78.41	96.67	96.09	100	10	60	77.981
bang_67	67	KANCHAN//IAS63/ALDAN	48.19	98.17	91.67	82.42	58.42	80.3	15.98	88.76	20	53.22	63.713
bang_68	68	SOURAV/BAW 1037	81.93	52.72	63.95	38.01	28.49	98.89	22.58	77.59	28.92	36.52	52.96
bang_69	69	SOURAV/BAW 1055	100	85.9	50.62	80	38.27	96.77	49.42	85.29	10	35.68	63.195
bang_70	70	SOURAV/BAW 1055	97.6	73.29	35.48	69.57	90.16	96.3	44.58	93.6	15.9	38.82	65.53
bang_71	71	SOURAV/BAW 1055	100	58.13	55.92	71.88	66.86	99.31	17.11	94.58	14.74	67.14	64.567
bang_72	72	BIJOY/BARI GOM 28	75	NA	89.17	100	95.14	84.39	28.89	100	8.1	72.31	72.5556
bang_73	73	BIJOY/BARI GOM 28	94.7	58.79	31.37	92.59	62.87	100	10.78	91.36	10	70	62.246
bang_74	74	BIJOY/BARI GOM 28	100	75.43	23.94	33.33	23.75	40.74	19.16	61.31	100	30	50.766
bang_75	75	BARI GOM 26/3/OASIS/3*ANGRA//708E	100	86.42	39.51	80.37	95.32	100	22.36	97.6	100	64.78	78.636
bang_76	76	BAW 1064/3/OASIS/3*ANGRA//708E	91.88	98.72	50.61	71.95	100	99.35	28.3	94.63	100	100	83.544
bang_77	77	BARI GOM 26/3/OASIS/3*ANGRA//708E	89.32	100	61.71	46.81	100	100	69.9	92.47	79.53	34.43	77.417
bang_78	78	GOURAB/FANG60//BAW 1037	92.11	62.5	34.04	84.21	70.69	87.97	10.32	100	35	70	64.684
bang_79	79	GOURAB/FANG60//BAW 1037	92.64	67.04	45.83	58.13	54.94	93.63	16.67	83.23	10	40	56.211
bang_81	81	GOURAB/FANG60//BAW 1037	67.35	80.92	6.25	73.13	57.5	36.11	26.63	98.71	7.14	33.6	48.734
bang_82	82	BJY/3/OASIS/3*ANGRA//708E	77.27	87.58	22.88	85.81	40.4	93.71	17.79	76.03	0	42.08	54.355
bang_83	83	PRODIP/3/BL 1724/BL1887//BL2031	87.78	64.71	7.5	51.14	NA	89.68	6.32	77.98	10	50	49.4567
bang_84	84	PRODIP/3/BL 3373//BL1923/NL 876	49.09	79.35	89.58	81.88	49.09	100	7.6	94.87	0	50	60.146
bang_85	85	KANCHAN/3/FANG60//RL6043/4*NAC/4/BIJOY	69.8	76.28	13.04	64.07	52	94.37	21.3	82.27	0	100	57.313
bang_87	87	MUCUY	2.69	0	4.67	0	NA	0	0	0	0	10	1.92889
bang_89	89	ELVIRA/CHIBIA//DIAMONDBIRD/4/2*MARCHOUCH*4/SAADA/3/2*FRET2/KUKUNA//FRET2	90.81	74.02	52.15	31	NA	78.31	78.19	40.31	40.43	45.54	58.9733
bang_90	90	SOKOLL/WESTONIA	54.12	99.41	28.57	27.78	NA	6.56	57.65	71.34	35	69.43	49.9844
bang_91	91	PUB94.15.1.12/WBLL1	88.95	77.32	39.74	23.5	NA	68.79	18.62	83.43	50.81	16.11	51.9189
bang_92	92	BORLAUG100 F2014	0	0	0	0	NA	NA	0	16.32	0	12.67	3.62375
bang_94	94	NAVJ07/3/GARZA/BOY//AE.SQUARROSA (1037)	65.22	84.02	46.25	23.73	NA	NA	24.86	44.26	63.98	60	51.54
ind_17	DBW 237	NAC/TH/AC//3*PVN/3/MIRLO/BUC/4/2*PASTOR/5/KACHU/6/KACHU	0	0	0	0	0	0	0	0	0	0	0
ind_22	DBW 252	PFAU/MILAN/5/CHEN/AE.SQ(TAUS)//BCN/3/VEE#7 /BOW/4/PASTOR	0	0	0	0	5.83	0	0	0	16.15	0	2.198
ind_26	HD 2204	HD 2092 //HD 1962/E 4870/K 65	74.34	18.87	6.13	18.03	0	17.32	0	5.56	78.87	0	21.912
ind_34	HD 3 171	PBW343/HD2879	7.74	18.07	0	0	0	2.11	0	0	0	0	2.792
ind_38	HD 3232	SAUAL/3/MILAN/S87230//BAV92	94.74	73.15	0	0	4.5	58.88	8.92	37.5	0	0	27.769
ind_51	K 7903	HD 1982/K816	86.36	46.76	31.78	43.75	34.85	82.52	20.95	85.6	43.75	0	47.632
ind_1	BRW 3792	PF74354//LD/ ALD/4/2*BR12*2/3/JUP//PAR214	92.35	100	55.78	23.58	97.77	52.43	NA	NA	48.31	68.39	67.3263
ind_2	BRW 3806	NI5439/MACS2496	0	0	0	0	0	0	0	0	0	0	0
ind_3	DBW 14	RAJ3765/PBW343	89.17	84.43	67.81	22.01	36.78	46.07	NA	NA	45.15	100	61.4275
ind_4	DBW 88	KAUZ//ALTAR84/ AOS/3/MILAN/KAUZ/4/HUITES	0	0	0	0	0	0	0	0	10	10	2
ind_5	DBW90	HUW468/WH730	93.3	89.07	65.33	43.88	29.73	84.74	32.1	68.9	10	70	58.705
ind_6	DBW107	TUKURU/INQALAB91	91.98	92.59	88.34	59.36	69.43	60.23	4.97	NA	30.9	41.95	59.9722
ind_7	DBW 150	DBW16/GW322	40	0	0	70.09	0	0	0	2.78	62.66	60.74	23.627
ind_8	DBW 168	SUNSU/CHIBIA	0	0	11.18	0	0	0	0	0	51.85	30.27	9.33
ind_9	DBW 173	KAUZ/AA//KAUZ//PBW602	0	0	0	0	0	0	0	0	0	0	0
ind_10	DBW 187	NAC/TH.AC//3*PVN/3/MIRLO/BUC/4/2*PASTOR/5/KACHU/6/KACHU	2.08	0	0	0	0	0	0	0	0	0	0.208
ind_11	DBW 189	KACHU#1/4/CROC_1/AE.SQUARROSA(205)//BORL95/3/2*MILAN /5/KACHU	0	0	0	0	0	0	0	0	6.5	10	1.65
ind_12	DBW 196	ROLF07*2/KACHU#1	0	0	0	0	0	0	0	0	62.22	15.34	7.756
ind_13	DBW 221	36IBWSN284/22ESWYT28	94.41	100	82.94	47.61	56.99	43.5	45.13	78.63	81.87	27.34	65.842
ind_14	DBW 222	KACHU/SAUAL/8/ ATIILA*2/PBW65/6/PVN//CAR422/ANA/5/BOW/CROW// BUC/PVN/3/YR/4/TRAP#1/7/ATTILA/2*PASTOR	0	0	0	0	80.72	0	0	0	0	0	8.072
ind_15	DBW 223	PBW550/CBW38	83.43	76.02	67.38	15.79	31.79	95.65	21.12	80.68	80	26.47	57.833
ind_16	DBW 233	CHIBIA//PRLII/CM65531/3/SKAUZ/BAV92/4/MUNAL#1	0	0	0	0	0	0	0	0	0	0	0
ind_18	DBW 246	UP2556//ID13.1 /MLT/3/ESWYT70	0	10.42	0	0	0	3.88	0	0	10	0	2.43
ind_19	DBW 247	SOKOLL/3/PASTOR//HXL7573/2*BAU/4/WBLL4//OAX93.24.35/WBLL1	100	76.27	69.28	68.59	71.75	100	96.89	43.3	100	30	75.608
ind_20	DBW 248	MILAN/S87230//BAV92*2/3/AKURI	79.31	66.67	53.33	11.73	3.87	86.56	53.18	61.21	100	100	61.586
ind_21	DBW 250	PRL*PASTOR//PBW343*2/KUKUNA	83.71	85.35	83.23	34.87	23	87.88	100	33.94	88.44	100	72.042
ind_23	DOK 1025(dic)	DDK 1013/DDK 1001//278-13 (Dicoccum)	70.59	22.18	61.38	24.12	51.03	93.81	88.52	6.68	27.88	26.3	47.249
ind_24	DOK 1029 (die)	DDK1012/HW1093//276-15 (Dicoccum)	68.49	33.55	69.93	45.48	86.71	100	100	74.29	34.15	23.91	63.651
ind_25	GW 322	PBW173/GW196	100	92.57	89.51	59.5	19.4	85.85	100	78.6	96.67	83.04	80.514
ind_27	HD 2643	VEE'S'/ HD2407 //HD 2329	94.38	59.15	44.22	36.36	5.95	75.65	79.69	70.04	49.47	7.5	52.241
ind_28	HD 2824	PTO-1 / CNO 79 / PRL /GAA /3/HD 1951	98.36	96.94	9.26	0	0	99.08	73.94	24.9	100	100	60.248
ind_29	HD 2967	ALD/CUC//URES/HD2160M/HD2278	26.7	5.41	0	0	0	0	0	0	0	0	3.211
ind_30	HD 2985	PBW 343/PASTOR	98.72	94.08	35.93	93.33	27.65	71.88	12.79	96.69	10	86.84	62.791
ind_31	HD 2987	HI 1011/HD 2348//MENDOS//IWP 72/DL 153-2	86.16	90	50.98	77.61	54.49	64.84	0	0	12.57	88.65	52.53
ind_32	HD 3043	PJN/BOW//OPATA*2/3CROC_1 /A.SQUARROSA(224)//OPATA	0	0	0	0	0	0	6.25	0	0	0	0.625
ind_33	HD 3118	ATTILA*2/PBW65//WBLL1*2/TUKURU	93.33	83.42	43.93	45.92	61.58	61.86	39.44	88.17	30	20	56.765
ind_35	HD 3184	HD2844/F81513//MILAN-2/3/WH730	7.59	0	0	0	0	0	0	0	10	0	1.759
ind_36	HD 3219	PBW343/HD2879	53.93	83.82	20.42	24.14	19.15	17.44	21.88	18.46	83.98	10	35.322
ind_37	HD 3226	GRACKLE/HD2894	91.01	89.83	71.63	45.13	20.31	71.28	100	24.76	100	67.61	68.156
ind_39	HD 3249	PBW343*2/KUKUNA//SRTU/3/PBW343*2/KHVAKI	0	0	5.96	0	0	0	0	0	51.72	40	9.768
ind_40	HD 3254	CL1705/HD2687	78.77	63.53	53.09	21.89	11.83	60.91	51.16	9.59	100	55	50.577
ind_41	HD 3272	DW1383/HD2894	81.61	78.41	32.64	16.57	26.37	76.97	54.89	45.79	52.68	30.77	49.67
ind_42	HI 1563	MACS2496*2/MC10	84.67	90.73	37.58	61.06	81.6	88.68	24.38	63.43	47.28	56.67	63.608
ind_43	HI 1612	KAUZ//ALTAR84/AOS/3/MILAN/KAUZ/4/HUITES	100	79.89	90	39.37	87.61	92.49	65.92	53.19	48.35	100	75.682
ind_44	HI 1617	BAJ#1*2/HUIRIVIS#l	0	0	0	0	2.72	0	0	0	50	23.45	7.617
ind_45	HI 1622	BAJ#1*2//ND643/2*WBLL1	79.35	79.44	0	25.52	0	6.49	8.59	32.3	50	30	31.169
ind_46	HI 1628	FRET2*2/4/SNI/TRAP#1/3/KAUZ*2/TRAP//KAUZ/5/PFAU/WEAVER//BRAMBLING	100	97.33	8.86	26.52	60.49	51.01	5.58	54.71	49.15	20	47.365
ind_47	HI 8713 (d)	HD 4672 / PDW 233 (Durum)	80.33	78.01	61.31	37.5	21.65	90.48	87.08	19.6	76.42	10	56.238
ind_48	K 307	K8321/UP2003	100	79.44	8.76	36.75	14.2	12.12	29.7	69.18	80	50	48.015
ind_49	K 1315	HP1744/NW2036	65.22	47.94	24.2	37.9	0	0	94.68	18.56	38.3	10	33.68
ind_50	K 1601	K9107/DBW14	81.71	69.64	47.4	10.17	3.51	71.51	50.3	46.22	100	50.77	53.123
ind_52	K 8027	HD1696/2*K852	98.22	84.24	46.01	24.11	78.33	79.69	65.7	16.15	53.68	100	64.613
ind_53	K 9107	K 8101/K 68 ......	79.55	84.86	65	26.57	42.7	26.79	61.18	53.85	100	53.5	59.4
ind_54	KRL 19	PBW255/KRL1-4	64.24	90.8	56.32	44.33	30.17	22.16	33.33	85.15	15.26	10	45.176
ind_55	KRL 210	PBW65/2*PASTOR	92.77	89.27	43.67	25.45	32.12	80	72.83	61.06	100	40	63.717
ind_56	KRL 213	CNDO/RI43/ENTE/MEXL-2/3/Ae .Squarrosa 9TAUS0/4/WEAVER /5/28KAUZ	96.15	62.26	69.64	11.36	18	90.34	91.75	52.72	100	44.83	63.705
ind_57	MACS 2971(dic)	KTR 5*2/NP 200 (Dicoccum)	83.03	11.55	64.89	52.17	37.62	48.96	NA	77.56	100	40	57.3089
ind_58	MP 1201	CMH82A.1294/2*KAUZ//MUNIA/CHTO/3/MILAN	99.39	82.02	46.21	28.79	61.54	65.46	46.02	56.87	100	23.79	61.009
ind_59	MP 1331	PBW343*2/KUKUNA//KITE	93.23	55.93	59.15	64.85	56.19	100	65.5	64.62	90	20	66.947
ind_60	MP 4010	ANGOSTURA88	94.35	84.96	43.9	81.74	28.77	23.02	17.39	39.1	68.75	40	52.198
ind_61	NIAW 917	GW 244/BOB WHITE	74.15	74.03	22.86	25.81	12.74	59.54	7.79	0	24.46	10	31.138
ind_62	NW 1014	HAHN 'S'	90.97	61.18	40	63.99	12.88	57.39	47.24	79.64	75.14	10	53.843
ind_63	NW 2036	BOW/CROW/BUC/PVN	89.93	90	39.26	31.03	39.64	64.25	16.86	60.3	20	33.92	48.519
ind_64	WH 1105	MILAN/S87230//BABAX	0	0	0	0	0	0	0	0	20	10	3
ind_65	NW 5054	THELIN//2*ATTILA*2/PASTOR	86.17	84.62	55.32	68.49	37.57	85.29	83.18	71.92	70	40	68.256
ind_66	PBW 677	PFAU/MILAN/5/CHEN/Ae.squarrosa//BCN/3/VEE#7/BOW/4/PASTOR	0	0	0	0	0	0	0	0	6.84	0	0.684
ind_67	PBW 752	PBW621/4/PBW343//YR10/6*AVOCET/3/3*PBW343/5/PBW621	0	0	0	0	26.97	0	41.44	58.49	77.37	41.62	24.589
ind_68	PBW 762	YR5/6*AVOCET//2*PBW550	100	98.83	44.51	63.4	95.35	45.45	35.29	93.04	14	13.91	60.378
ind_69	PBW 763	PBW621/3/YR10/6*AVOCET//4*PBW343/4/2*PBW621/5/PBW621/3/YR15/ 6*AVOCET//4*PBW343/4/2*PBW621	0	7.57	0	0	0	0	3.01	0	79.9	70	16.048
ind_70	PBW 766	NAC/TH.AC//3*PVN/3/MIRLO/BUC/4/2*PASTOR/5/KACHU/6/KACHU	100	81.68	0	0	85.79	95.02	0	0	0	17.45	37.994
ind_71	PBW 769	ATTILA/3*BCN/3/CROC_1/AE.SQUARROSA(224)//OPATA/4/CHIBIA// PRLII/CM65531/3/SKAUZ/BAV92/4/MUNAL#1	99.47	87.83	55.69	23.68	76.04	100	60.67	26.67	42.38	13	58.543
ind_72	PBW 771	PBW550//YR15/6*AVOCET/3/2*PBW550	100	81.22	0	0	93.24	100	0	0	56.98	23.11	45.455
ind_73	PBW 773	FRANCOLIN#1*2/KIRITATI	100	77.27	48.31	71.52	14.44	14.45	100	60.39	0	8.5	49.488
ind_74	PBW 778	KA/NAC//TRCH/3/VORB	37.31	35.03	62.14	0	0	75.74	22.09	21.3	46.49	10	31.01
ind_75	PBW 800	HD2967/4/BW9250*3//Yr10/6*Avocet/3/bw9250*3//Yr15/6*Avocet/5/2*HD2967	0	0	0	0	0	0	0	0	40.17	20.67	6.084
ind_76	PBW 801	PBW621/3/Yr10/6*Avocet/4*PBW343/4/2*PBW621/5/PBW621/3/Yr15/6*Avocet//4 *PBW343/4/2*PBW621/3/bw9250*3//Yr15/6*Avocet/ 5/2*HD2967	0	0	29.49	0	0	0	0	0	18.82	0	4.831
ind_77	POW 291(d)	BOOMER 21/ MOJO2	69.77	90.12	NA	78.33	92.68	100	82.17	NA	59.65	48.3	77.6275
ind_78	POW 314 (d)	AJAIA 12/F3 LOCAL (SEL. ETHIO.135.85)//PLATA 13/3/SOMAT 3/4/SOOTY9/RASCON 37	96.51	97.66	NA	28.42	68.86	88.57	53.09	NA	53.81	15.14	62.7575
ind_79	RAJ 3765	HD 2402/VL639	75.17	100	73.47	73.68	72.67	59.89	97.69	70.24	99.42	73.78	79.601
ind_80	Raj 4037	DL 788-2/RAJ 3717	100	100	52.41	29.35	69.66	53.57	18.29	81.5789	96.89	78.09	67.9839
ind_81	RAJ 4120	PBW 343/V 1	98.65	99.37	16.54	28.92	23.93	26.78	13.77	72.327	75.66	25.41	48.1357
ind_82	SONALIKA	II54-388 /AN/3/YT54/N10B/LR 64	93.67	93.79	24.63	30.94	60.84	49.71	12.1	61.9718	32.69	71.28	53.1622
ind_83	TL 2969	JNIT141/TL1210//JNIT141 (Triticale)	12.44	42.93	8.33	10.45	42.65	26.05	17.41	6.34921	9.2	0	17.5809
ind_84	UP 2942	CS/TH.SC//3* PVN/3/MIRLO/BUC/4/URES/JUN//KAUZ/5/...	0	0	0	0	0	0	0	72.327	51.96	44.89	16.9177
ind_85	UP 2950	MILAN/KAUZ//PRINIA/3/BAV92/4/2*SOKOL	11.96	4.73	0	0	0	0	0	61.9718	24.55	23.77	12.6982
ind_86	CBW 38	19ME 11Q-02	100	46.45	43.66	22.5	22.42	94.67	38.71	6.34921	70	49.48	49.4239
ind_87	UP 2981	CHYAK/PAURAQ	4.85	0	0	0	0	0	0	0	7.22	0	1.207
ind_88	UP 2993	SHORTENED SR26 TRANSLOCATION//2*WBLL1*2/KKTS/3/BECARD	71.43	84.95	46.67	50.55	58.52	95.03	44.58	40.7186	96.76	48.33	63.7539
ind_89	VL 829	IBWSN149/CPAN2099	100	55.21	76.36	67.97	33.33	84.06	49.44	16.3551	93.61	60	63.6335
ind_90	VL 907	DYBR1982-83842ABVD50/VW9365//PBW343	100	76.11	37.42	84.65	86.89	100	100	51.3514	80	100	81.6421
ind_91	WB 2	T.DICOCCON CI9309/AE.SQUARROSA (409)/3/MILAN/S87230//BAV92/4/2*MILAN/S87230//BAV92	17	17.39	16.37	0	0	0	0	2.6738	0	0	5.34338
ind_92	WH 1218	KA/NAC//TRCH/3/VORB	81.98	60.78	15.07	38.82	45.35	15.43	19.5	70.4403	3.75	10	36.112
ind_93	WH 1235	METSO/ER2000/5/2*SERI*3//RL6010/4*YR/3/PASTOR/ 4/BAV92	46.24	21.02	0	0	16.94	43.58	0	0	30.68	0	15.846
ind_94	WR 544	KALYANSONA/HD1999//HD2204/DW38	52.29	68.52	8.33	34.62	NA	65.27	9.49	72.549	64.53	31.39	45.221
Mean			63.3445	60.5851	32.4455	40.2952	42.3299	58.0004	30.3461	53.6028	39.2276	46.1407	46.8733
Urubó			0	0	0	17.6101	0	1.69492	0	0			2.41312
Atlax			80.625	90.2597	46.8085	69.4805	92	96.2025	98.1481	68.2759			80.225
BARI Gom 26											69.6	100	84.8
BARI Gom 33											0	0	0

## Sheet: Table S4
Table S4. Proportion of resistant genotypes in different enviornments (WB score 0 at individual enviornment and <10 in grand mean)
						WB (0 score)							WB (<10)
		Oki19a	Oki19b	Oki20a	Oki20b	Quir19a	Quir19b	Quir20a	Quir20b	Jash19a	Jash19b	grand mean (GM)	grand mean (<10)
Numbers of genotype		28	31	39	42	37	36	42	38	28	26	2	45
Percent population		14.9733	16.5775	20.8556	22.4599	19.7861	19.2513	22.4599	20.32	14.9733	13.9037	1.06952	24.72
Number in Bangpopulaion		7	8	9	8	7	8	11	9	15	5	2	9
percent in Bang		7.52688	8.60215	9.67742	8.60215	7.52688	8.60215	11.828	9.67742	16.129	5.37634	2.15054	9.67742
Number ib InD population		21	23	30	34	30	29	31	27	13	21	0	36
Percent in IND population		22.3404	24.4681	31.9149	36.1702	31.9149	30.8511	32.9787	28.72	13.8298	22.3404	0	38.29
		Oki19a	Oki19b	Oki20a	Oki20b	Quir19a	Quir19b	Quir20a	Quir20b	Jash19a	Jash19b	GM (<10)
Percent in overall panel		14.9733	16.5775	20.8556	22.4599	19.7861	19.2513	22.4599	20.32	14.9733	13.9037	24.72
		Oki19a	Oki19b	Oki20a	Oki20b	Quir19a	Quir19b	Quir20a	Quir20b	Jash19a	Jash19b	GM (<10)
Percent in Bangladesh Population		7.52688	8.60215	9.67742	8.60215	7.52688	8.60215	11.828	9.67742	16.129	5.37634	9.67742
		Oki19a	Oki19b	Oki20a	Oki20b	Quir19a	Quir19b	Quir20a	Quir20b	Jash19a	Jash19b	GM (<10)
Percent in Indian population		22.3404	24.4681	31.9149	36.1702	31.9149	30.8511	32.9787	28.7	13.8298	22.3404	38.29

## Sheet: Table S5
Table S5. Association of WB index with plant height (PH) and days to heading (DH) in different environments
	Oki19a	Oki19b	Oki20a	Oki20b	Quir19a	Quir19b	Quir20a	Quir20b	Jash19a	Jash19b
PH	0.042NS	0.040NS	-0.025NS	0.085NS	0.155*	0.124NS	0.072NS	0.329**	0.058NS	-0.036NS
DH	-0.006NS	0.343**	-0.067NS	-0.009NS	0.466**	0.158*	0.363**	0.244**	0.274**	-0.234**
*&** indicates the significance at probability <0.05 and 0.01, respectively

## Sheet: Table S6
Table S6. Association among the environments for WB
	Oki19a	Oki19b	Oki20a	Oki20b	Quir19a	Quir19b	Quir20a	Quir20b	Jash19a	Jash19b
Oki19a	1
Oki19b	0.353**	1
Oki20a	0.492**	0.342**	1
Oki20b	0.280**	0.423**	0.456**	1
Quir19a	0.575**	0.245**	0.536**	0.198**	1
Quir19b	0.354**	0.487**	0.213**	0.250**	0.375**	1
Quir20a	0.505**	0.431**	0.386**	0.285**	0.504**	0.590**	1
Quir20b	0.407**	0.515**	0.393**	0.405**	0.315**	0.501**	0.632**	1
Jash19a	0.216**	0.223**	0.195**	0.352**	0.120NS	0.173*	0.203**	0.126NS	1
Jash19b	0.043NS	0.312**	0.244**	0.258**	0.094NS	0.178*	0.247**	0.346**	0.432**	1

## Sheet: Table S7
Table S7. Chromosome, position, p value, additive effect, and R2 value for significant markers for WB resistant over the environments and grand mean
			Oki19a			Oki19b			Oki20a			Oki20b			Quir9a			Quir19b			Quir20a			Quir20b			Jash19a			Jash19b			Grand mean
Marker	Chr	Pos	p-value	add_effect	MarkerR2	p-value	add_effect	MarkerR2	p-value	add_effect	MarkerR2	p-value	add_effect	MarkerR2	p-value	add_effect	MarkerR2	p-value	add_effect	MarkerR2	p-value	add_effect	MarkerR2	p-value	add_effect	MarkerR2	p-value	add_effect	MarkerR2	p-value	add_effect	MarkerR2	p-value	add_effect	MarkerR2
1030280|F|0-14:G>C-14:G>C	2A	261922	9.75e-14	25.045	0.35609	5.51e-15	37.0876	0.41069	3.15e-06	19.396	0.12687	1.63e-06	17.8399	0.13428	8.85e-07	22.9358	0.14931	1.08e-08	29.8646	0.20356	2.2e-05	19.53	0.10323	2.66e-07	24.1655	0.16864	0.81023	-0.205	0.00227	0.000268	16.1156	0.07428	5.09e-15	22.0826	0.39368
1262031|F|0-29:G>A-29:G>A	2A	1284505	1.75e-12	-34.2905	0.30968	3.37e-14	-34.6345	0.37638	1.44e-05	-17.4575	0.10847	1.91e-05	-15.3505	0.10313	6.15e-06	-20.373	0.12372	1.14e-07	-26.6875	0.16704	8.79e-05	-17.5125	0.08702	1.54e-06	-21.8705	0.14475	0.76294	1.33238	0.00292	0.000159	-16.3095	0.07951	1.79e-13	-19.884	0.3373
4544248|F|0-19:G>C-19:G>C	2A	1751716	4.04e-14	37.985	0.3635	2.07e-14	35.718	0.38374	2.38e-06	19.4584	0.12959	7.11e-07	18.3128	0.14126	6.86e-07	22.9893	0.15112	2.63e-09	30.8878	0.21498	1.97e-05	19.4724	0.1039	1.71e-07	24.3985	0.17355	0.43151	1.18986	0.0091	0.000419	15.4507	0.06901	2.37e-15	22.1545	0.39998
13590518|F|0-20:T>C-20:T>C	2A	2797789	0.000157	10.9793	0.08692	0.00033	9.25339	0.07824	0.01141	7.52342	0.03586	0.0131	6.76347	0.03421	0.00306	11.71	0.05177	0.00251	11.1323	0.05307	0.00241	11.0645	0.05149	0.000715	12.5065	0.06999	0.48241	0.73364	0.00789	0.06944	6.601	0.01821	0.00308	4.49716	0.04876
Ventriup	2A	3965255	4.04e-14	37.985	0.3635	2.07e-14	35.718	0.38374	2.38e-06	19.4584	0.12959	7.11e-07	18.3128	0.14126	6.86e-07	22.9893	0.15112	2.63e-09	30.8878	0.21498	1.97e-05	19.4724	0.1039	1.71e-07	24.3985	0.17355	0.34243	-0.751	0.01162	0.000419	15.4507	0.06901	2.37e-15	22.1545	0.39998
12002291|F|0-65:C>G-65:C>G	2A	7412059	2.43e-06	-18.5	0.15131	1.03e-06	-17.1	0.16718	0.00233	-9.56	0.06841	0.00152	-8.57	0.07222	0.00766	-12.3	0.05712	6.87e-07	-22.5	0.16842	0.01387	-11.3	0.04741	0.000467	-15.6	0.09351	0.38607	-0.494	0.01031	0.10569	-7.05	0.02432	6.12e-07	-11	0.16526
3026123|F|0-8:C>A-8:C>A	2A	7848569	8.59e-11	-33.4	0.28515	2.14e-11	-31.9	0.31297	1.31e-05	-19.5	0.1306	2.02e-05	-17.3	0.12282	1.46e-05	-22.2	0.1352	8.94e-08	-30	0.19474	0.000195	-19	0.09685	1.12e-06	-24.4	0.17355	0.27602	-1.23	0.01397	0.000544	-15.4	0.08374	1.09e-12	-20.4	0.34277
1098038|F|0-28:G>C-28:G>C	2A	9709139	3.64e-13	-37.9	0.3637	9.8e-14	-36.5	0.39408	1.36e-05	-19.3	0.13021	2.16e-06	-17.8	0.1502	3.6e-06	-22.7	0.15345	1.33e-08	-30.3	0.22004	0.000101	-19.3	0.10476	1.04e-06	-24.2	0.17462	0.84118	-0.203	0.00187	0.00077	-16.1	0.07971	2.19e-14	-22.1	0.40043
1026699|F|0-25:T>G-25:T>G	2A	11695202	1.83e-11	-34.9	0.30688	5.47e-14	-35.2	0.40314	1.58e-05	-19.5	0.12833	7.54e-06	-18	0.13481	4.52e-06	-22.8	0.15045	1.24e-07	-29.2	0.19045	7.61e-05	-19.8	0.10812	1.71e-07	-24.3985	0.17355	0.61743	-1.29	0.00521	0.00358	-14.6	0.06211	2e-13	-21.3	0.3675
1003391|F|0-31:C>G-31:C>G	2A	11958165	3.37e-13	-37.7	0.36483	2.1e-14	-37.2	0.41822	1.42e-05	-19.5	0.1296	3.7e-06	-18	0.14354	4.28e-06	-23	0.15117	6.5e-09	-29.8	0.22966	0.000102	-19.7	0.10462	1.04e-06	-24.2	0.17462	0.82914	1.51058	0.00202	0.00128	-16	0.07382	2.25e-14	-22.1	0.40003
5411524|F|0-14:G>A-14:G>A	2A	13438054	3.98e-13	37.2624	0.34317	4.54e-14	36.2197	0.38145	3.16e-06	19.685	0.12702	2.31e-06	17.8176	0.13065	1.66e-06	22.6176	0.14192	7.39e-09	30.7232	0.20556	2.8e-05	19.5285	0.10052	2.66e-07	24.1655	0.16864	0.31492	-2.6	0.01253	0.000417	15.7878	0.06992	9.27e-15	22.2229	0.38812
4992922|F|0-8:C>G-8:C>G	2A	13657896	3.64e-13	37.8703	0.3637	9.8e-14	36.5003	0.39408	1.36e-05	19.2955	0.13021	2.16e-06	17.7599	0.1502	3.6e-06	22.6908	0.15345	1.33e-08	30.2895	0.22004	0.000101	19.2685	0.10476	1.04e-06	24.1655	0.17462	0.31492	-2.6	0.01253	0.00077	16.1308	0.07971	2.19e-14	22.06	0.40043
cslVrgal3	2A	13811608	1.02e-09	23.3477	0.22396	5.15e-11	22.9566	0.27045	5.59e-05	14.0548	0.09291	1.35e-05	13.7603	0.1071	1.82e-07	22.1023	0.16812	8.73e-09	26.1212	0.19948	5.45e-05	16.2633	0.09237	3.39e-06	18.9598	0.13457	0.68921	-1.74	0.00402	0.00664	10.6082	0.04028	4.19e-11	13.7238	0.26262
1028934|F|0-29:T>C-29:T>C	2A	15757244	6.88e-09	24.5886	0.20746	6.91e-13	30.1998	0.33636	0.00096	11.8182	0.06426	0.00188	9.93206	0.05679	4.64e-05	16.6201	0.10292	3.01e-08	25.098	0.19154	6.41e-05	16.7837	0.09463	2.76e-05	17.39	0.11222	0.01435	3.16406	0.04776	0.00526	10.8643	0.04396	4.04e-10	14.7467	0.24297
3948116|F|0-32:G>C-32:G>C	2A	15757244	9.84e-14	38.1886	0.35594	2.27e-14	36.5326	0.38773	4.99e-06	19.1987	0.12204	4.21e-06	17.2727	0.12469	1.4e-06	22.7479	0.14373	1.38e-08	29.9671	0.19905	5.39e-05	18.7491	0.0939	5.09e-07	23.8028	0.16174	0.88419	-1.19	0.00133	0.000226	16.4986	0.07611	1.07e-14	22.0396	0.38676
WGGB156	2A	16602089	8.66e-09	29.2942	0.28067	4.06e-08	25.9927	0.25261	0.00121	15.0185	0.0859	9.17e-05	16.1061	0.12164	0.000635	16.1666	0.07903	0.000184	19.0891	0.09315	0.00371	15.5219	0.07281	0.000102	20.8084	0.12169	0.96621	-0.8	0.000378	0.00885	13.8168	0.05857	1.17e-08	16.295	0.2454
5324283|F|0-29:A>G-29:A>G	2A	16818363	4.04e-14	-37.985	0.3635	2.07e-14	-35.718	0.38374	2.38e-06	-19.4585	0.12959	7.11e-07	-18.313	0.14126	6.86e-07	-22.9895	0.15112	2.63e-09	-30.888	0.21498	1.97e-05	-19.4725	0.1039	1.71e-07	-24.3985	0.17355	0.938	-1.41	0.00069	0.000419	-15.4505	0.06901	2.37e-15	-22.1545	0.39998
1206128|F|0-54:G>A-54:G>A	2A	17292137	3.64e-13	37.8703	0.3637	9.8e-14	36.5003	0.39408	1.36e-05	19.2955	0.13021	2.16e-06	17.7599	0.1502	3.6e-06	22.6908	0.15345	1.33e-08	30.2895	0.22004	0.000101	19.2685	0.10476	1.04e-06	24.1655	0.17462	0.28675	-3.21	0.01356	0.00077	16.1308	0.07971	2.19e-14	22.06	0.40043
1215097|F|0-65:G>A-65:G>A	2A	17739670	2.88e-11	31.6924	0.27945	3.49e-14	34.1257	0.38938	5.09e-06	18.2412	0.1218	3.5e-06	16.5972	0.12434	1.15e-06	22.0636	0.14799	2.35e-07	25.6804	0.16267	2.05e-05	18.9784	0.10423	1.72e-07	24.414	0.17487	0.25495	0.76837	0.01484	0.00147	13.5958	0.05707	2.74e-13	19.464	0.33716
1036070|F|0-24:G>A-24:G>A	2A	17869734	3.58e-12	33.9581	0.30997	3.28e-15	36.4326	0.4228	2.71e-05	17.0593	0.10486	1.12e-05	16.0076	0.11415	1.9e-06	22.1913	0.14055	6.83e-07	25.0741	0.1471	2.84e-05	19.0748	0.10445	4.78e-07	24.1863	0.16089	0.92181	-1.45	0.000878	0.00206	13.4823	0.05377	9.62e-13	19.2961	0.32128
11914769|F|0-20:C>G-20:C>G	2A	18347445	3.69e-12	-32.0975	0.29933	4.89e-14	-32.621	0.37157	9.86e-06	-17.1055	0.11367	7.33e-06	-15.537	0.11487	4.98e-07	-22.179	0.15532	1.15e-09	-29.6995	0.2266	1.91e-05	-19.509	0.10496	6.27e-06	-19.749	0.12705	0.25971	9.56917	0.01464	0.000976	-13.742	0.06084	3.92e-13	-18.5965	0.3275
3027663|F|0-8:T>C-8:T>C	2A	18524020	1.94e-09	-24.7	0.24242	3.76e-07	-18.8	0.1779	0.00356	-11.2	0.06344	0.01442	-8.56	0.04641	0.01945	-10.7	0.04582	4.41e-05	-18.4	0.11611	0.00831	-11	0.05319	0.000123	-16.1	0.11067	0.51267	-5.87	0.00723	0.05911	-8.16	0.0307	3.34e-08	-12.4	0.20198
3030374|F|0-11:T>C-11:T>C	2A	18665467	2.61e-13	-36.8	0.36861	1.67e-13	-35	0.38581	1.39e-05	-19.7	0.12994	4.44e-06	-18.2	0.1413	4.22e-06	-22.7	0.15135	1.94e-08	-30.9	0.21499	9.91e-05	-20	0.10495	1.12e-06	-24.4	0.17356	0.66014	4.35462	0.00449	0.00195	-15.5	0.06901	2.22e-14	-22.3	0.40018
3951942|F|0-8:A>G-8:A>G	2A	19025641	8.43e-11	34.6567	0.28541	3.67e-12	34.5137	0.33899	3.04e-05	19.0497	0.12025	2.42e-05	16.7297	0.12067	2.11e-05	21.651	0.13043	1.52e-07	28.0885	0.18781	9.66e-05	20.0907	0.10526	7.9e-07	23.8784	0.17839	0.59663	0.25477	0.00558	0.000812	15.9259	0.07909	1.64e-12	20.8039	0.33696
1092886|F|0-39:A>C-39:A>C	2A	19081641	7.81e-12	36.1501	0.31904	2.49e-13	35.6486	0.37968	2.4e-05	19.3593	0.12316	2.02e-05	17.3117	0.12282	1.46e-05	22.1876	0.1352	8.94e-08	29.9828	0.19474	0.000181	19.2478	0.09776	1.04e-06	24.1655	0.17462	0.48236	-1.99	0.00789	0.000706	15.7571	0.08071	2.5e-13	21.6556	0.36422
WGGB159	2A	19122125	8.06e-07	21.4062	0.23276	4.58e-06	18.1718	0.22164	0.00374	12.3107	0.08801	0.000749	12.9144	0.11735	0.00191	13.5929	0.07811	0.000167	17.3142	0.11382	0.00989	12.9776	0.07428	0.000803	17.0017	0.12776	0.70143	2.00376	0.00383	0.00636	13.5662	0.08454	5.06e-07	12.2889	0.24837
1135038|F|0-22:C>T-22:C>T	2A	19743082	3.68e-13	37.9805	0.36353	1.78e-13	35.7517	0.38488	9.35e-06	19.4254	0.13481	3.6e-06	18.2946	0.14387	4.27e-06	22.9945	0.15119	1.87e-08	30.9025	0.21546	4.34e-05	19.4919	0.11489	1.12e-06	24.3989	0.17355	0.71615	-1.82	0.00361	0.00194	15.4506	0.06908	1.98e-14	22.1325	0.40193
3064664|F|0-15:A>G-15:A>G	2A	19776473	1.87e-08	25.9504	0.21228	3.83e-12	30.5336	0.33835	0.000295	15.4304	0.09278	0.000294	13.5104	0.091	0.00018	17.7339	0.10312	3.19e-05	20.8359	0.12011	0.000382	17.1338	0.08892	1.54e-06	21.8703	0.14475	0.41208	-2.92	0.0096	0.00384	13.7404	0.06129	3.5e-10	16.2995	0.26216
1103227|F|0-24:T>C-24:T>C	2A	20229137	3.64e-13	-37.9	0.36369	1.69e-13	-35.8	0.38568	1.16e-05	-19.3	0.13212	3.59e-06	-18.2	0.14391	3.36e-06	-23.2	0.15436	8.62e-09	-30.6	0.22586	3.53e-05	-19.8	0.1174	1e-06	-24.4	0.1751	0.35256	2.76542	0.0113	0.000919	-15.2	0.07767	2.04e-14	-22.1	0.40146
3532774|F|0-23:A>G-23:A>G	2A	20981441	3.64e-13	37.8703	0.3637	9.8e-14	36.5003	0.39408	1.36e-05	19.2955	0.13021	2.16e-06	17.7599	0.1502	3.6e-06	22.6908	0.15345	1.33e-08	30.2895	0.22004	0.000101	19.2685	0.10476	1.04e-06	24.1655	0.17462	0.47034	-2.75	0.00816	0.00077	16.1308	0.07971	2.19e-14	22.06	0.40043
1091536|F|0-43:C>T-43:C>T	2A	24636340	6.41e-11	34.4368	0.28924	6.83e-14	35.6765	0.39968	2.41e-05	19.293	0.12313	2.02e-05	17.2844	0.12287	1.19e-05	22.383	0.13786	1.54e-07	28.4654	0.18766	0.000137	19.5636	0.10112	1.04e-06	24.1655	0.17462	0.35481	0.03011	0.01123	0.00164	15.2677	0.07103	6.83e-13	21.0566	0.34959
3023902|F|0-6:G>C-6:G>C	2A	28537410	2.98e-11	-34.5	0.30003	1.62e-12	-33.6	0.35121	3.57e-05	-18.5	0.11831	1.62e-05	-17.5	0.1255	1.28e-05	-22.3	0.13686	1.21e-07	-29.2	0.19073	4.16e-05	-20.2	0.11539	1.71e-07	-24.3985	0.17355	0.2499	6.30149	0.01506	0.00484	-14.4	0.05866	6.3e-13	-20.9	0.35075
3027084|F|0-41:A>G-41:A>G	2A	29121496	8.3e-10	26.1824	0.25391	6.35e-10	23.7524	0.26442	5.63e-06	17.8874	0.14113	3.71e-05	15.1246	0.11552	1.48e-05	19.9549	0.13499	1.01e-07	26.6278	0.19316	0.000155	17.0454	0.09964	3.48e-05	18.9579	0.12723	0.45208	0.91601	0.0086	0.00124	12.664	0.07421	2.76e-10	13.8455	0.26538
1003077|F|0-39:G>T-39:G>T	3B	711240574	0.10347	-1.21	0.0248	0.09882	-5.79	0.0259	0.27761	-5	0.01408	0.2162	-4.9	0.01651	0.000545	1.95672	0.08927	0.3133	-6.22	0.01278	0.4094	-0.641	0.0097	0.51885	3.93052	0.00766	0.55268	-2.12	0.00641	0.67804	0.02093	0.00416	0.26083	-2.87	0.01443
990037|F|0-54:G>A-54:G>A	3D	38060848	0.00236	-10.8	0.06754	0.00018	-12.7	0.10002	0.07241	-6.68	0.02905	0.25137	-3.95	0.01487	0.07812	-7.47	0.02941	0.00423	-12.5	0.06167	0.24619	-5.99	0.01527	0.00374	-11.8	0.06728	0.0971	-2.52	0.02546	0.44159	-4.13	0.00877	0.00126	-7.02	0.07387
2259170|F|0-45:T>C-45:T>C	4A	263484695	0.75599	1.73819	0.00302	0.1007	0.4215	0.02569	0.38574	3.28182	0.01044	0.37389	-0.456	0.01057	0.04997	0.75893	0.03465	0.22752	2.69301	0.01633	0.65329	2.88867	0.00461	0.76834	-2.23	0.00307	0.40303	-1.39	0.00985	0.58624	1.24502	0.00572	0.00043	1.48938	0.08622
1714015|F|0-23:G>C-23:G>C	5A	582828314	0.47178	-2.94	0.00814	0.08033	-4.9	0.02825	0.50299	-0.197	0.00752	0.43008	-1.98	0.00906	0.000682	-9.18	0.08649	0.001	-9.8	0.07855	0.84986	-1.27	0.00176	0.34695	-3.76	0.01239	0.88262	1.13616	0.00135	0.71384	-1.85	0.00361	0.06387	-3.02	0.02976
5324898|F|0-25:G>A-25:G>A	5D	451911605	0.000366	-18.7	0.08927	0.06663	-8.83	0.03038	0.72799	-2.67	0.00347	0.63924	-1.97	0.00479	0.17257	-7.53	0.02017	0.1285	-10.4	0.0227	0.90959	-1.27	0.00102	0.84947	1.33922	0.0019	0.40063	-0.829	0.00991	0.46166	-1.49	0.00829	0.19727	-3.7	0.01745
1213518|F|0-6:G>C-6:G>C	6A	433695606	0.70267	-1.2148	0.000789	0.10731	-5.025	0.01447	0.000861	-9.823	0.06263	0.00954	-6.9905	0.0367	0.91966	0.332445	5.8e-05	0.61085	-1.7493	0.00142	0.03342	-6.9345	0.02483	0.37279	-2.8894	0.00464	0.56112	0.32662	0.00625	0.56314	-1.84075	0.00179	0.15278	-2.4756	0.01098
3024082|F|0-7:A>G-7:A>G	6B	721501177	0.61698	-2.10725	0.00135	0.11291	-5.92	0.01402	0.17245	-5.8505	0.01023	0.04223	-7.9735	0.02237	0.49374	-3.63235	0.00267	0.61881	-2.51965	0.00136	0.18181	-6.8805	0.00971	0.51002	-3.52795	0.00253	0.09763	-12.7	0.0254	0.0166	-12.3665	0.03123	5.31e-05	-9.176	0.0913

## Sheet: Table S8
Table S8. List of 2NS positive genotypes from India and Bangladesh
Specific name	Cross name	Inferred 2NS status	Grand mean	Origin
DBW 237	NAC/TH/AC//3*PVN/3/MIRLO/BUC/4/2*PASTOR/5/KACHU/6/KACHU	2NS	0	India
DBW 252	PFAU/MILAN/5/CHEN/AE.SQ(TAUS)//BCN/3/VEE#7 /BOW/4/PASTOR	2NS	2.19711	India
HD 3171	PBW343/HD2879	2NS	2.79195	India
HD 3232	SAUAL/3/MILAN/S87230//BAV92	2NS	27.7688	India
BRW 3806	NI5439/MACS2496	2NS	0	India
DBW 88	KAUZ//ALTAR84/ AOS/3/MILAN/KAUZ/4/HUITES	2NS	2	India
DBW 150	DBW16/GW322	2NS	23.6276	India
DBW 168	SUNSU/CHIBIA	2NS	9.33022	India
DBW 173	KAUZ/AA//KAUZ//PBW602	2NS	0	India
DBW 187	NAC/TH.AC//3*PVN/3/MIRLO/BUC/4/2*PASTOR/5/KACHU/6/KACHU	2NS	0.208333	India
DBW 189	KACHU#1/4/CROC_1/AE.SQUARROSA(205)//BORL95/3/2*MILAN /5/KACHU	2NS	1.65	India
DBW 196	ROLF07*2/KACHU#1	2NS	7.75647	India
DBW 222	KACHU/SAUAL/8/ ATIILA*2/PBW65/6/PVN//CAR422/ANA/5/BOW/CROW// BUC/PVN/3/YR/4/TRAP#1/7/ATTILA/2*PASTOR	2NS	8.07229	India
DBW 233	CHIBIA//PRLII/CM65531/3/SKAUZ/BAV92/4/MUNAL#1	2NS	0	India
DBW 246	UP2556//ID13.1 /MLT/3/ESWYT70	2NS	2.43002	India
HD 2967	ALD/CUC//URES/HD2160M/HD2278	2NS	3.211	India
HD 3043	PJN/BOW//OPATA*2/3CROC_1 /A.SQUARROSA(224)//OPATA	2NS	0.625	India
HD 3184	HD2844/F81513//MILAN-2/3/WH730	2NS	1.75949	India
HD 3249	PBW343*2/KUKUNA//SRTU/3/PBW343*2/KHVAKI	2NS	9.76767	India
HI 1617	BAJ#1*2/HUIRIVIS#l	2NS	7.61719	India
K 1315	HP1744/NW2036	2NS	33.6798	India
WH 1105	MILAN/S87230//BABAX	2NS	3	India
PBW 677	PFAU/MILAN/5/CHEN/Ae.squarrosa//BCN/3/VEE#7/BOW/4/PASTOR	2NS	0.684211	India
PBW 752	PBW621/4/PBW343//YR10/6*AVOCET/3/3*PBW343/5/PBW621	2NS	24.5879	India
PBW 763	PBW621/3/YR10/6*AVOCET//4*PBW343/4/2*PBW621/5/PBW621/3/YR15/ 6*AVOCET//4*PBW343/4/2*PBW621	2NS	16.0477	India
PBW 778	KA/NAC//TRCH/3/VORB	2NS	31.0085	India
PBW 800	HD2967/4/BW9250*3//Yr10/6*Avocet/3/bw9250*3//Yr15/6*Avocet/5/2*HD2967	2NS	6.08362	India
PBW 801	PBW621/3/Yr10/6*Avocet/4*PBW343/4/2*PBW621/5/PBW621/3/Yr15/6*Avocet//4 *PBW343/4/2*PBW621/3/bw9250*3//Yr15/6*Avocet/ 5/2*HD2967	2NS	4.83107	India
UP 2942	CS/TH.SC//3* PVN/3/MIRLO/BUC/4/URES/JUN//KAUZ/5/...	2NS	9.68506	India
UP 2950	MILAN/KAUZ//PRINIA/3/BAV92/4/2*SOKOL	2NS	6.50093	India
UP 2981	CHYAK/PAURAQ	2NS	1.20707	India
WB 2	T.DICOCCON CI9309/AE.SQUARROSA (409)/3/MILAN/S87230//BAV92/4/2*MILAN/S87230//BAV92	2NS	5.34394	India
WH 1235	METSO/ER2000/5/2*SERI*3//RL6010/4*YR/3/PASTOR/ 4/BAV92	2NS	15.8466	India
CHIPAK	CMSS07Y00066S-0B-099Y-099M-099Y-38M-0WGY	2NS	0	Bangladesh
CAL/NH//H567.71/3/SERI/4/CAL/NH//H567.71/5/2*KAUZ/6/WH576/7/WH 542/8/WAXWING/9/ATTILA*2/PBW65//PIHA/3/ATTILA/2*PASTOR/10/UP2338*2/KKTS*2//YANAC	CMSS10B00824T-099TOPY-099M-099NJ-099NJ-19WGY-0B	2NS	0	Bangladesh
BAW-1280	BAJ #1*2/TECUE #1	2NS	0.565608	Bangladesh
BAW-1300		2NS	1.37433	Bangladesh
BAW 1328	BL3503/6/CS/TH.SC//3*PVN/3/MIRLO/BUC/4/MILAN/5/TILHI	2NS	4.81132	Bangladesh
BAJ #1/CIRO16	CMSS10Y00030S-099Y-099M-6WGY-0B	2NS	1.11111	Bangladesh
ATTILA*2/HUITES//FINSI/3/ATTILA*2/PBW65/4/TRCH/SRTU//KACHU	CMSS10Y00272S-099Y-099M-16WGY-0B	2NS	4	Bangladesh
MUCUY	CMSS07Y01083T-099TOPM-099Y-099M-099Y-40M-0WGY	2NS	1.92832	Bangladesh
BORLAUG100 F2014	CMSS06Y00605T-099TOPM-099Y-099ZTM-099Y-099M-11WGY-0B-0MEX	2NS	3.62281	Bangladesh
